# Supplementary material for: Major range extensions for two genera of the parasitoid subtribe Facitorina, with a new generic synonymy (Braconidae, Rogadinae, Yeliconini)
Source: Zookeys. 2016 Apr 26;(584):109–20. doi: 10.3897/zookeys.584.7815 (PMC4857026; doi:10.3897/zookeys.584.7815)
Supplement: XML Treatment for Conobregma bradpitti [file zookeys.584.7815-treatment1.xml]

<!DOCTYPE tp:taxon-treatment
  PUBLIC "-//TaxonX//DTD Taxonomic Treatment Publishing DTD v0 20100105//EN" "tax-treatment-NSO.dtd">
<tp:taxon-treatment xmlns:tp="http://www.plazi.org/taxpub"><tp:treatment-meta><kwd-group><label>Taxon classification</label><kwd><named-content content-type="kingdom">Animalia</named-content></kwd><kwd><named-content content-type="order">Hymenoptera</named-content></kwd><kwd><named-content content-type="family">Braconidae</named-content></kwd></kwd-group><mixed-citation publication-type="journal"><person-group><name><surname>Butcher</surname><given-names>Buntika A.</given-names></name><name><surname>Quicke</surname><given-names>Donald L. J.</given-names></name><name><surname>Shreevihar</surname><given-names>Santhosh</given-names></name><name><surname>Ranjith</surname><given-names>Avunjikkattu Parambil</given-names></name></person-group><article-title>Major range extensions for two genera of the parasitoid subtribe <tp:taxon-name><tp:taxon-name-part taxon-name-part-type="subtribe">Facitorina</tp:taxon-name-part></tp:taxon-name>, with a new generic synonymy (<tp:taxon-name><tp:taxon-name-part taxon-name-part-type="family">Braconidae</tp:taxon-name-part></tp:taxon-name>, <tp:taxon-name><tp:taxon-name-part taxon-name-part-type="subfamily">Rogadinae</tp:taxon-name-part></tp:taxon-name>, <tp:taxon-name><tp:taxon-name-part taxon-name-part-type="tribe">Yeliconini</tp:taxon-name-part></tp:taxon-name>)</article-title><source>Zookeys</source><day>26</day><month>4</month><year>2016</year><volume>2016</volume><issue>584</issue><fpage>109</fpage><lpage>120</lpage><pub-id pub-id-type="doi">10.3897/zookeys.584.7815</pub-id></mixed-citation></tp:treatment-meta><tp:nomenclature><tp:taxon-name>
            <tp:taxon-name-part taxon-name-part-type="genus">Conobregma</tp:taxon-name-part>
            <tp:taxon-name-part taxon-name-part-type="species">bradpitti</tp:taxon-name-part>
            <object-id xmlns:xlink="http://www.w3.org/1999/xlink" content-type="zoobank" xlink:type="simple">http://zoobank.org/4C0937AE-13E0-43F2-B411-1CFFCB881FD6</object-id>
          </tp:taxon-name><tp:taxon-authority>Quicke &amp; Butcher</tp:taxon-authority><tp:taxon-status xmlns:xlink="http://www.w3.org/1999/xlink" xlink:type="simple">sp. n.</tp:taxon-status><xref ref-type="fig" rid="F1">Figures 1–4</xref><xref ref-type="fig" rid="F2">, 5–6</xref></tp:nomenclature><tp:treatment-sec sec-type="material"><title>Material examined.</title><p>Holotype female: “South Africa, Madlangula, Kosi Bay, 14.iii – 30.iv.1985, R. Kyle”.</p></tp:treatment-sec><tp:treatment-sec sec-type="Diagnosis"><title>Diagnosis.</title><p>
            <italic><tp:taxon-name><tp:taxon-name-part taxon-name-part-type="genus">Conobregma</tp:taxon-name-part> <tp:taxon-name-part taxon-name-part-type="species">bradpitti</tp:taxon-name-part></tp:taxon-name></italic> sp. n. may be distinguished from the East Palaearctic and East Asian species (<italic><tp:taxon-name><tp:taxon-name-part taxon-name-part-type="genus">Conobregma</tp:taxon-name-part> <tp:taxon-name-part taxon-name-part-type="species">makiharae</tp:taxon-name-part></tp:taxon-name></italic> (Belokobylskij, Zaldivar &amp; Maetô, 2008), <italic><tp:taxon-name><tp:taxon-name-part taxon-name-part-type="genus">Conobregma</tp:taxon-name-part> <tp:taxon-name-part taxon-name-part-type="species">ryukyuensis</tp:taxon-name-part></tp:taxon-name></italic> (Belokobylskij, Zaldivar &amp; Maetô, 2008)) and <italic><tp:taxon-name><tp:taxon-name-part taxon-name-part-type="genus">Conobregma</tp:taxon-name-part> <tp:taxon-name-part taxon-name-part-type="species">sulaensis</tp:taxon-name-part></tp:taxon-name></italic> van Achterberg, 1995) by fore wing vein 2CUa being approximately the same length as m-cu rather than approximately twice as long. It may be distinguished from all the New World species except for <italic><tp:taxon-name><tp:taxon-name-part taxon-name-part-type="genus">Conobregma</tp:taxon-name-part> <tp:taxon-name-part taxon-name-part-type="species">cometes</tp:taxon-name-part></tp:taxon-name></italic> van Achterberg, 1995 by having the third metasomal tergite almost entirely smooth. It differs from <italic><tp:taxon-name><tp:taxon-name-part taxon-name-part-type="genus">Conobregma</tp:taxon-name-part> <tp:taxon-name-part taxon-name-part-type="species">cometes</tp:taxon-name-part></tp:taxon-name></italic> in having the mesoscutum coarsely sculptured with deep depressions at the bases of setae rather than being coriaceous, and by having the propodeum distinctly less strongly sculptured antero-laterally.</p></tp:treatment-sec><tp:treatment-sec sec-type="Description (female)"><title>Description (female).</title><p>Length of body 1.75 mm, and of fore wing 1.5 mm.</p><p>Head. Antennae broken. First flagellomere 1.05 × longer than 2<sup>nd</sup> and 3<sup>rd</sup> respectively; approximately 1.8 × longer than apically wide, expanding from base to apex. Width of head: width of face: height of eye = 1.0: 0.5: 0.42. Eyes glabrous, with distinct curving fine ridge between antennal socket and eye. Distance between posterior ocelli: transverse diameter of posterior ocellus: shortest distance between posterior ocellus and eye = 1.0: 1.0: 2.5. Frons and occiput smooth. Occipital carina complete.</p><p>Mesosoma. Mesosoma 1.8 × longer than high. Propleuron largely smooth. Mesoscutum irregularly sculptured, with deep pits at bases of setae, these forming very conspicuous submarginal rows; with rugulose sculpture between notauli posteriorly. <!--PageBreak-->Notauli deeply impressed and strongly sculptured. Precoxal sulcus running from anterior margin to just posterior of mid-length of metapleuron, rugulose. Mesopleuron and mesosternum otherwise largely smooth. Median area of metanotum with weak mid-longitudinal ridge. Propodeum largely foveate except for pair of triangular areas anteriorly on either side of mid-line which are finely aciculate; with short mid-longitudinal carina anteriorly.</p><p>Wings. Pterostigma 2.1 × longer than its maximum width. Fore wing vein r-rs approximately 0.65 × maximum width of pterostigma. Lengths of fore wing veins r-rs: 3RSa: 3RSb = 1.0: 3.0: 5.5. Lengths of fore wing veins CU1a: CU1b = 1.0:1.25.</p><p>Legs. Fore femur: tibia: tarsus = 1.3: 1.25: 1.0. Fore basitarsus 1.5 × longer than next three articles combined. Mid-tibial claw with well-developed, pecten. Hind femur: tibia: tarsus = 1.0: 1.2: 1.2.</p><p>Metasoma. Second metasomal tergite with fine longitudinal striation and interconnecting transverse ridges; approximately 1.8 × longer than third metasomal tergite medially. Second suture finely crenulate. Third tergite almost entirely smooth but with traces of longitudinal striation near lateral parts of second suture. Thrid-fifth metasomal tergites distinctly arched in lateral profile. Ovipositor sheath 0.4 × length of hind tibia.</p><!--PageBreak--><p>Colour. Stemmaticum and mesosoma entirely dark brown, nearly black; head, antennae (part remaining) and legs pale brown-yellow; metasomal tergites brown. Wings hyaline with pale grey-brown venation.</p></tp:treatment-sec><tp:treatment-sec sec-type="Etymology"><title>Etymology.</title><p>Named after the senior author’s favourite film actor Brad Pitt, whose poster adorned the wall of her laboratory during her doctoral studies.</p></tp:treatment-sec><tp:treatment-sec sec-type="Male"><title>Male.</title><p>Unknown.</p></tp:treatment-sec><tp:treatment-sec sec-type="Distribution"><title>Distribution.</title><p>South Africa.</p></tp:treatment-sec><tp:treatment-sec sec-type="Host"><title>Host.</title><p>Unknown.</p><fig id="F1" position="float" orientation="portrait"><label>Figures 1–4.</label><caption><p>Montaged light micrographs of <italic><tp:taxon-name><tp:taxon-name-part taxon-name-part-type="genus">Conobregma</tp:taxon-name-part> <tp:taxon-name-part taxon-name-part-type="species">bradpitti</tp:taxon-name-part></tp:taxon-name></italic> sp. n.; <bold>1</bold> habitus <bold>2</bold> face, anterior aspect <bold>3</bold> head and mesosoma, dorsal aspect <bold>4</bold> mesosoma, including propodeum, and anterior half of metasoma, oblique aspect.</p></caption><graphic xmlns:xlink="http://www.w3.org/1999/xlink" xlink:href="zookeys-584-109-g001.jpg" position="float" orientation="portrait" xlink:type="simple" id="oo_86690.jpg"/></fig><fig id="F2" position="float" orientation="portrait"><label>Figures 5–6.</label><caption><p>Montaged light micrographs of <italic><tp:taxon-name><tp:taxon-name-part taxon-name-part-type="genus">Conobregma</tp:taxon-name-part> <tp:taxon-name-part taxon-name-part-type="species">bradpitti</tp:taxon-name-part></tp:taxon-name></italic> sp. n.; <bold>5</bold> mesosoma to tergite 2, dorsal aspect <bold>6</bold> metasoma, dorsal aspect.</p></caption><graphic xmlns:xlink="http://www.w3.org/1999/xlink" xlink:href="zookeys-584-109-g002.jpg" position="float" orientation="portrait" xlink:type="simple" id="oo_86691.jpg"/></fig></tp:treatment-sec></tp:taxon-treatment>
