# Supplementary material for: Major range extensions for two genera of the parasitoid subtribe Facitorina, with a new generic synonymy (Braconidae, Rogadinae, Yeliconini)
Source: Zookeys. 2016 Apr 26;(584):109–20. doi: 10.3897/zookeys.584.7815 (PMC4857026; doi:10.3897/zookeys.584.7815)
Supplement: XML Treatment for Facitorus nasseri [file zookeys.584.7815-treatment2.xml]

<!DOCTYPE tp:taxon-treatment
  PUBLIC "-//TaxonX//DTD Taxonomic Treatment Publishing DTD v0 20100105//EN" "tax-treatment-NSO.dtd">
<tp:taxon-treatment xmlns:tp="http://www.plazi.org/taxpub"><tp:treatment-meta><kwd-group><label>Taxon classification</label><kwd><named-content content-type="kingdom">Animalia</named-content></kwd><kwd><named-content content-type="order">Hymenoptera</named-content></kwd><kwd><named-content content-type="family">Braconidae</named-content></kwd></kwd-group><mixed-citation publication-type="journal"><person-group><name><surname>Butcher</surname><given-names>Buntika A.</given-names></name><name><surname>Quicke</surname><given-names>Donald L. J.</given-names></name><name><surname>Shreevihar</surname><given-names>Santhosh</given-names></name><name><surname>Ranjith</surname><given-names>Avunjikkattu Parambil</given-names></name></person-group><article-title>Major range extensions for two genera of the parasitoid subtribe <tp:taxon-name><tp:taxon-name-part taxon-name-part-type="subtribe">Facitorina</tp:taxon-name-part></tp:taxon-name>, with a new generic synonymy (<tp:taxon-name><tp:taxon-name-part taxon-name-part-type="family">Braconidae</tp:taxon-name-part></tp:taxon-name>, <tp:taxon-name><tp:taxon-name-part taxon-name-part-type="subfamily">Rogadinae</tp:taxon-name-part></tp:taxon-name>, <tp:taxon-name><tp:taxon-name-part taxon-name-part-type="tribe">Yeliconini</tp:taxon-name-part></tp:taxon-name>)</article-title><source>Zookeys</source><day>26</day><month>4</month><year>2016</year><volume>2016</volume><issue>584</issue><fpage>109</fpage><lpage>120</lpage><pub-id pub-id-type="doi">10.3897/zookeys.584.7815</pub-id></mixed-citation></tp:treatment-meta><tp:nomenclature><tp:taxon-name>
            <tp:taxon-name-part taxon-name-part-type="genus">Facitorus</tp:taxon-name-part>
            <tp:taxon-name-part taxon-name-part-type="species">nasseri</tp:taxon-name-part>
            <object-id xmlns:xlink="http://www.w3.org/1999/xlink" content-type="zoobank" xlink:type="simple">http://zoobank.org/6739F6C6-62F4-44C4-B5C6-203F8B3895C3</object-id>
          </tp:taxon-name><tp:taxon-authority>Ranjith &amp; Quicke</tp:taxon-authority><tp:taxon-status xmlns:xlink="http://www.w3.org/1999/xlink" xlink:type="simple">sp. n.</tp:taxon-status><xref ref-type="fig" rid="F3">Figures 7–12</xref><xref ref-type="fig" rid="F4">, 13–15</xref><!--PageBreak--></tp:nomenclature><tp:treatment-sec sec-type="material"><title>Material examined.</title><p>Holotype, female, “India, Kerala, Malappuram, Calicut University Botanical Garden, 14–21.xii.2015, Malaise Trap, ex. Ranjith, A.P.”</p></tp:treatment-sec><tp:treatment-sec sec-type="Diagnosis"><title>Diagnosis.</title><p>
            <italic><tp:taxon-name><tp:taxon-name-part taxon-name-part-type="genus">Facitorus</tp:taxon-name-part> <tp:taxon-name-part taxon-name-part-type="species">nasseri</tp:taxon-name-part></tp:taxon-name></italic> sp. n. is distinguished from <italic><tp:taxon-name><tp:taxon-name-part taxon-name-part-type="genus">Facitorus</tp:taxon-name-part> <tp:taxon-name-part taxon-name-part-type="species">brevicornis</tp:taxon-name-part></tp:taxon-name></italic> van Achterberg and <italic><tp:taxon-name><tp:taxon-name-part taxon-name-part-type="genus">Facitorus</tp:taxon-name-part> <tp:taxon-name-part taxon-name-part-type="species">superus</tp:taxon-name-part></tp:taxon-name></italic> van Achterberg in having occipital carina complete, mesoscutum covered by long setae and scutellum with sub-posterior depression. <italic><tp:taxon-name><tp:taxon-name-part taxon-name-part-type="genus">Facitorus</tp:taxon-name-part> <tp:taxon-name-part taxon-name-part-type="species">nasseri</tp:taxon-name-part></tp:taxon-name></italic> sp. n. comes close to <italic><tp:taxon-name><tp:taxon-name-part taxon-name-part-type="genus">Facitorus</tp:taxon-name-part> <tp:taxon-name-part taxon-name-part-type="species">tamdaoensis</tp:taxon-name-part></tp:taxon-name></italic> Belokobylskij &amp; Long, by its smooth metasomal tergite 2, but it differs from <italic><tp:taxon-name><tp:taxon-name-part taxon-name-part-type="genus">Facitorus</tp:taxon-name-part> <tp:taxon-name-part taxon-name-part-type="species">tamdaoensis</tp:taxon-name-part></tp:taxon-name></italic> by the following characters; mesoscutum sculptured antero-laterally (smooth in <italic><tp:taxon-name><tp:taxon-name-part taxon-name-part-type="genus">Facitorus</tp:taxon-name-part> <tp:taxon-name-part taxon-name-part-type="species">tamdaoensis</tp:taxon-name-part></tp:taxon-name></italic>), frons without shallow pit medially (frons with shallow pit medially in <italic><tp:taxon-name><tp:taxon-name-part taxon-name-part-type="genus">Facitorus</tp:taxon-name-part> <tp:taxon-name-part taxon-name-part-type="species">tamdaoensis</tp:taxon-name-part></tp:taxon-name></italic>), propodeum with ‘H’ shaped carina posteriorly (smooth in <italic><tp:taxon-name><tp:taxon-name-part taxon-name-part-type="genus">Facitorus</tp:taxon-name-part> <tp:taxon-name-part taxon-name-part-type="species">tamdaoensis</tp:taxon-name-part></tp:taxon-name></italic>), pterostigma 2.9 × longer than maximum wide (3.6 × in <italic><tp:taxon-name><tp:taxon-name-part taxon-name-part-type="genus">Facitorus</tp:taxon-name-part> <tp:taxon-name-part taxon-name-part-type="species">tamdaoensis</tp:taxon-name-part></tp:taxon-name></italic>) and second tergite entirely smooth (densely striate basally in <italic><tp:taxon-name><tp:taxon-name-part taxon-name-part-type="genus">Facitorus</tp:taxon-name-part> <tp:taxon-name-part taxon-name-part-type="species">tamdaoensis</tp:taxon-name-part></tp:taxon-name></italic>). It differs from <italic><tp:taxon-name><tp:taxon-name-part taxon-name-part-type="genus">Facitorus</tp:taxon-name-part> <tp:taxon-name-part taxon-name-part-type="species">granulosus</tp:taxon-name-part></tp:taxon-name></italic> and <italic><tp:taxon-name><tp:taxon-name-part taxon-name-part-type="genus">Facitorus</tp:taxon-name-part> <tp:taxon-name-part taxon-name-part-type="species">amamioshimus</tp:taxon-name-part></tp:taxon-name></italic> by first flagellomere 2.1 × as long as apically wide (3.5–4.2 × in <italic><tp:taxon-name><tp:taxon-name-part taxon-name-part-type="genus">Facitorus</tp:taxon-name-part> <tp:taxon-name-part taxon-name-part-type="species">granulosus</tp:taxon-name-part></tp:taxon-name></italic> and 3.5–4.0 × in <italic><tp:taxon-name><tp:taxon-name-part taxon-name-part-type="genus">Facitorus</tp:taxon-name-part> <tp:taxon-name-part taxon-name-part-type="species">amamioshimus</tp:taxon-name-part></tp:taxon-name></italic>), second metasomal suture not crenulate (crenulate in <italic><tp:taxon-name><tp:taxon-name-part taxon-name-part-type="genus">Facitorus</tp:taxon-name-part> <tp:taxon-name-part taxon-name-part-type="species">granulosus</tp:taxon-name-part></tp:taxon-name></italic> and <italic><tp:taxon-name><tp:taxon-name-part taxon-name-part-type="genus">Facitorus</tp:taxon-name-part> <tp:taxon-name-part taxon-name-part-type="species">amamioshimus</tp:taxon-name-part></tp:taxon-name></italic>), third metasomal tergite entirely smooth (distinctly sculptured at least baso-laterally in <italic><tp:taxon-name><tp:taxon-name-part taxon-name-part-type="genus">Facitorus</tp:taxon-name-part> <tp:taxon-name-part taxon-name-part-type="species">granulosus</tp:taxon-name-part></tp:taxon-name></italic> and <italic><tp:taxon-name><tp:taxon-name-part taxon-name-part-type="genus">Facitorus</tp:taxon-name-part> <tp:taxon-name-part taxon-name-part-type="species">amamioshimus</tp:taxon-name-part></tp:taxon-name></italic>). A key for the identification of <italic><tp:taxon-name><tp:taxon-name-part taxon-name-part-type="genus">Facitorus</tp:taxon-name-part></tp:taxon-name></italic> species is presented below.</p></tp:treatment-sec><tp:treatment-sec sec-type="Description (female)"><title>Description (female).</title><p>Holotype, female (♀), length of body 1.7 mm and fore wing 1.35 mm.</p><p>Head. Antennae with 18 segments. First flagellomere 1.2 × as long as second and third respectively, 2.1 × longer than apically wide, distinctly expanded from base to apex. Terminal flagellomere acute, 3.1 × as long as its maximum width. Width of head: width of face: height of eye = 13.4: 6.8: 7.1. Frons and occiput smooth with long setae. Eyes glabrous, with a straight groove between antennal socket and eye margin. Distance between posterior ocelli: transverse diameter of posterior ocellus: shortest distance between posterior ocellus and eye = 13.5: 10.25: 18.8. Occipital carina complete.</p><p>Mesosoma. Mesosoma 1.72 × longer than high. Propleuron smooth. Mesoscutum sculptured antero-laterally, smooth medio-posteriorly with long setae. Notauli impressed, meeting posteriorly and finely crenulate. Scutellar sulcus wide, deep and di<!--PageBreak--><!--PageBreak-->vided by a single carina. Scutellum smooth, sparsely setose with subposterior transverse depression. Median area of metanotum with medio-longitudinal ridge, rest smooth. Precoxal sulcus distinct only anteriorly impressed. Metapleuron medially smooth, rest rugose. Propodeum without medio-longitudinal carina, basal half distinctly foveate and with ‘H’ shaped carinae and transverse carinae. Pterostigma 2.9 × longer than maximally wide. Fore wing vein r-rs approximately 0.8 × maximum width of pterostigma. Lengths of fore wing veins r-rs: 3RSa: 3RSb = 2.8: 4.4: 12.5. Lengths of fore wing veins CU1a: CU1b = 3.25: 4.37. Fore femur: tibia: tarsus = 4.7: 4.58: 3.34. Fore basitarsus 1.6 × longer than next three articles combined. Mid-tibial claw well-developed, pectinate. Hind femur: tibia: tarsus = 5.4: 7.7: 7.0.</p><!--PageBreak--><p>Metasoma. Metasomal tergite 1 distinctly striate, smooth medio-posteriorly, striae reaching posterior margin laterally, slightly convex apically, sparsely setose. Tergite 2 smooth, sparsely setose medially, setose laterally, 1.6 × as long as third tergite. Second metasomal suture slightly impressed, not crenulate. Tergite 3 smooth with a pair of setae medio-basally and postero-laterally. Rest of the tergite smooth, exposed in lateral view and sparsely setose. Ovipositor sheath setose and 0.42 × as long as hind tibia.</p><p>Colour. Body dark brown except scape, pedicel, first flagellomere, basal half of second flagellomere, maxillary palp, tegulae, legs and ovipositor yellow; face yellowish brown anteriorly below antennal sockets; propleuron ventrally yellowish brown; wings hyaline; pterostigma and venation light brown.</p></tp:treatment-sec><tp:treatment-sec sec-type="Etymology"><title>Etymology.</title><p>APR dedicates this species to Dr. M. Nasser for his encouragement and sharing his knowledge about the behaviour of parasitoids, and also for the fruitful discussions during the field trips.</p></tp:treatment-sec><tp:treatment-sec sec-type="Male"><title>Male.</title><p>Unknown.</p></tp:treatment-sec><tp:treatment-sec sec-type="Distribution"><title>Distribution.</title><p>India (Kerala).</p></tp:treatment-sec><tp:treatment-sec sec-type="Host"><title>Host.</title><p>Unknown.</p><fig id="F3" position="float" orientation="portrait"><label>Figures 7–12.</label><caption><p>Montaged light micrographs of <italic><tp:taxon-name><tp:taxon-name-part taxon-name-part-type="genus">Facitorus</tp:taxon-name-part> <tp:taxon-name-part taxon-name-part-type="species">nasseri</tp:taxon-name-part></tp:taxon-name></italic> sp. n.; <bold>7</bold> habitus <bold>8</bold> head, anterior aspect <bold>9</bold> head, dorsal aspecct <bold>10</bold> mesosoma, dorsal aspect <bold>11</bold> mesosoma, lateral aspect <bold>12</bold> propodeum and first metasomal tergite, dorsal aspect.</p></caption><graphic xmlns:xlink="http://www.w3.org/1999/xlink" xlink:href="zookeys-584-109-g003.jpg" position="float" orientation="portrait" xlink:type="simple" id="oo_86692.jpg"/></fig><fig id="F4" position="float" orientation="portrait"><label>Figures 13–15.</label><caption><p>Montaged light micrographs of <italic><tp:taxon-name><tp:taxon-name-part taxon-name-part-type="genus">Facitorus</tp:taxon-name-part> <tp:taxon-name-part taxon-name-part-type="species">nasseri</tp:taxon-name-part></tp:taxon-name></italic> sp. n.; <bold>13</bold> head &amp; mesosoma (in part), lateral aspect <bold>14</bold> metasomal tergite 2 and following tergites, dorsal aspect <bold>15</bold> wings.</p></caption><graphic xmlns:xlink="http://www.w3.org/1999/xlink" xlink:href="zookeys-584-109-g004.jpg" position="float" orientation="portrait" xlink:type="simple" id="oo_86693.jpg"/></fig></tp:treatment-sec></tp:taxon-treatment>
